# Supplementary material for: Peptide binding prediction for the human class II MHC allele HLA-DP2: a molecular docking approach
Source: BMC Struct Biol. 2011 Jul 14;11:32. doi: 10.1186/1472-6807-11-32 (PMC3146810; doi:10.1186/1472-6807-11-32)
Supplement: Additional file 1 — Test set of known HLA-DP2 binders. The file contains a test set of 457 known peptide binders to HLA-DP2, parent protein NCBI GI numbers and IC50 values. [file 1472-6807-11-32-S1.XLS]

## Sheet: IEDB_DP_dbase_collected
Peptide	Parent protein NCBI GI number	IC50
LQSLVSQYFQTVAD	109940051
MEVGWYRSPFSRVVHLYRNGK	399589	2000
GGFMTTAFQYIIDNKG	88984046	1350000
AAASVPAADKFKTFE	75220051	5520
AADHAAPEDKYEAFV	75261667	781
AAFTSSSKAATAKAP	75220051	4030
AAGAATTAAGAASGA	75220051	9740
AAKEDFLGCLVKEIP	122238573	57.5
AAPANDKFTVFEAAF	75220050	16.4
AAPLSWSKDIYNYME	122238573	2860
AASGADGTYDITKLG	75315137	7380
AAVGATPEAKFDSFV	75220051	3270
AAYKLAYKTAEGATP	75220050	3190
ADAGYAPATPAAAGA	75220051	4050
ADLGYGPATPAAPAA	75220050	2270
AEDVIPEGWKADTSY	1171008	7760
AEEVKVIPAGELQVI	75220050	824
AEGLSGEPKGAAESS	75220050	7890
AEVELRQHGSEEWEP	75254192	5580
AFALVLLFCALASSC	122238573	994
AFKVAATAANAAPAN	75220050	6470
AGIMIFDPYGATISA	122238573	2560
AIKAGTGGAYESYKF	75261774	3360
AKDVIPEGWKADTAY	75221090	4770
AKSSPAYPSVLGQTI	122238573	6510
ALEDDLLNRNNSFKP	122238573	1720
ALHIIAGTPEVHAVK	75219992	2150
ALKESWGAIWRIDTP	75221090	792
ALRIIAGTPEVHAVK	75261667	1920
ALRVIAGALEVHAVK	75220051	670
ALSYYPTPLAKEDFL	75113585	7.58
ANGKLHDKKSMGDDH	122238573	6330
ANWIEIMRIKKLTIT	75315137	1300
APADDKFTVFEAAFN	75220051	40.3
APATPAAAGAEAGKA	75220051	860
APEDKYEAFVLHFSE	75261667	743
APEVKYTVFETALKK	75220050	5.75
APGAAAAPLSWSKDI	122238573	809
APTGMFVAAAKYMVI	3914429	1.5
APTGMFVAAAKYMVI	3914429	27.8
APTGMFVAGAKYMVI	3914432	2.46
APTGMFVAGAKYMVI	3914432	7.86
AQGPKATFEAMYLGT	122238573	368
ARVTVKDVTFRNITG	75315137	37.9
ASAAIFGHDGTVWAQ	3914429	6990
ASAAIFGHDGTVWAQ	3914429	8920
ASAAILGHDGTVWAQ	3914432	5430
ASAAILGHDGTVWAQ	3914432	9150
ASEGAVDIINRWQVV	75113585	70
ASLTEALRVIAGALE	75220051	5510
ASTGGAYESYKFIPA	75220050	109
ATFEAMYLGTCKTLT	122238573	1480
ATPEAKYDAYVATLS	75261774	6690
ATTEEQKLIEDINAS	75219992	7900
ATVATAPEVKYTVFE	75220050	53.3
AVFEAALTKAITAMS	75220051	1390
AVIRGKKGAGGITIK	3914432	612
AVQVTFTVQKGSDPK	75254192	3430
AWVDSGAQLGELYYA	122238573	1240
AYESYKFIPALEAAV	75220050	224
AYPSVLGQTIRNSRW	122238573	4790
AYVATVSEALRIIAG	75220050	1540
CDDALIEGITLLNAK	75315137	58.4
CGGTGKNTIVIPKGD	75315137	6300
CGRRHSVRIRVRSGG	122238573	6450
CKTLTPLMSSKFPEL	122238573	5.28
CVPKVTFTVEKGSNE	1171009	680
DCISIGPGSTGLNIT	75315137	3250
DFNEFISFCNANPGL	14423846	803
DGQGKAVWGKNSCAK	75315137	9080
DIDLGRNEVVNDVST	122238573	6570
DITVKNCVLKKSTNG	75315137	7000
DKFTVFEAAFNDAIK	75220050	24.2
DSEEPLQGPFNFRFL	1171009	883
DVVPEKYTIGATYAP	1171009	4030
EAAFTVSSKRNLADA	75261667	1370
EAGKATTEEQKLIED	75220051	4610
EAKYDAYVATVSEAL	75220050	310
EATTDGLGWYKIEID	47606039	2970
EAVSLLCSDKQPCNG	75315137	6360
ECGGILQAYDLRDAP	47606039	1260
EDDLLNRNNTFKPFA	75113585	6580
EDVGYPIIIDQKYCP	75315137	5940
EGHHLASAAIFGHDG	3914429	8020
EGHHLASAAIFGHDG	3914429	4400
EGHHLASAAILGHDG	3914432	1180
EGHHLASAAILGHDG	3914432	8790
EGTKVTFHVEKGSNP	1171008	3650
EICEVVLAKSPDTTC	47606039	3540
EIDTDGDGFIDFNEF	14423846	429
EKVDAAFKVAATAAN	75220050	8030
ELKESWGAIWRIDTP	1171008	1980
ELQVIEKVDAAFKVA	75220050	370
ELYYAIHKASTVLAF	45108967	453
ELYYAIYKASPTLAF	122238573	63
ENVIDVKLVDANGKL	122238573	7650
ENVKMEDVGYPIIID	75315137	644
EPFPKRVWEQIFSTW	45108967	38.8
EPGHLAPTGMFVAAA	3914429	1430
EPGHLAPTGMFVAAA	3914429	1850
EPGHLAPTGMFVAGA	3914432	1550
EPGHLAPTGMFVAGA	3914432	5830
EPIAAYHFDLSGIAF	75221090	849
EPIAPYHFDLSGHAF	1171008	4670
ERIFKRFDTNGDGKI	14423846	8980
EVIPTAFSIGKTYKP	75254192	1380
EVLKGPFTVRYTTEG	75221090	8040
EVQKVSQPATGAATV	75220051	776
EVVNDVSTFSSGLVW	75113585	504
EYKSDYVYEPFPKEV	75113585	10.8
FAEYKSDYVYQPFPK	122238573	156
FAVVDLNKMRAVWVD	122238573	1930
FDSFVASLTEALRVI	75220051	25
FEAMYLGTCQTLTPM	75113585	1380
FERLAITKGKVDPTD	122238573	4560
FFHMNIYECKGVTVK	75315137	320
FGHDGTVWAQSADFP	3914429	7140
FGHDGTVWAQSADFP	3914429	1990
FKPFAEYKSDYVYEP	75113585	645
FKTFEAAFTSSSKAA	75220051	1180
FKVAATAAATAPADD	75220051	7290
FLAVALVAGPAGSYA	75220050	5410
FLAVAVVLGLATSPT	75261667	6910
FLGCLVKEIPPRLLY	122238573	711
FLTGPLNFTGPCKGD	75315137	7210
FMVAMFLAVAVVLGL	75261667	1730
FNIQYVNYWFAPGAA	122238573	140
FPKEVWEQIFSTWLL	75113585	65.9
FRDRARVPLTSNNGI	47606039	4620
FTVFEAAFNNAIKAG	75261774	1170
FVAAAKYMVIQGEPG	3914429	188
FVAAAKYMVIQGEPG	3914429	22.6
FVAGAKYMVIQGEPG	3914432	114
FVAGAKYMVIQGEPG	3914432	55.2
FVHLGHRDNIEDDLL	75113585	8560
FWAVRGGGGESFGIV	122238573	683
GAGAAPLSWSKEIYN	75113585	6970
GAMAKKGDEQKLRSA	1171008	5740
GAQLGELYYAIYKAS	122238573	6.74
GATVAVDCRPFNGGE	47606039	1760
GAVDIINKWQVVAPQ	122238573	1620
GDGFIDFNEFISFCN	14423846	7.77
GDGKISLSELTDALR	14423846	878
GDTMAEVELREHGSD	1171009	6150
GELELQFRRVKCKYP	1171008	1050
GEVEIQFRRVKCKYP	75221090	1790
GGESFGIVVAWKVRL	75113585	226
GGGFGMLLRKYGIAA	122238573	4660
GGGGESFGIVVAWQV	122238573	1640
GGNFAGGGFGMLLRK	122238573	73.4
GILQAYDLRDAPETP	47606039	8920
GITIKKTGQALVVGI	3914432	1010
GITIKKTGQALVVGI	3914432	3520
GIVVAWKVRLLPVPP	75113585	17.8
GKARTAWVDSGAQLG	122238573	1080
GKGTLDGQGKAVWGK	75315137	8760
GKKEEKKEEKKESGD	75315137	9450
GKWLDAKSTWYGKPT	45823012	6000
GLGWYKIEIDQDHQE	47606039	8500
GLVPKLDAAYSVAYK	75220051	1870
GPATPAAPAAGYTPA	75220050	6160
GPTATFEAMYLGTCQ	75113585	804
GQKYFKGNFQRLAIT	75113585	43.5
GRSYAADAGYAPATP	75220051	6190
GSDPKKLVLDIKYTR	75254192	4350
GVTVKDVTITAPGDS	75315137	5380
GVWTFDSEEPLQGPF	1171009	90.6
HCNEMSWIQSIPFVH	122238573	364
HDKKSMGDDHFWAVR	122238573	3260
HDYEGLSYRSLQPET	122238573	1390
HRDNIEDDLLNRNNT	75113585	5530
IAFFRKEPLKECGGI	47606039	49.1
IEGITLLNAKFFHMN	75315137	116
IHKASTVLAFPAGVC	45108967	6640
ILNTWLVKPGAGIMI	122238573	1880
ILPNTLVLDFCDDAL	75315137	1020
IMRIKKLTITGKGTL	75315137	4990
INKWQVVAPQLPADL	122238573	3840
INVGFKAAVAAAASV	75220051	9900
IPAGELQIIDKIDAA	75220051	8030
IPFVHLGHRDALEDD	122238573	625
IPKGDFLTGPLNFTG	75315137	297
IQSIPFVHLGHRDNI	75113585	133
IQYVNYWFAPGAGAA	75113585	705
ISATPEWATPFPHRK	75113585	5730
ISFCNANPGLMKDVA	14423846	4390
ITAMSEVQKVSQPAT	75220051	3990
ITKGKVDPTDYFRNE	122238573	6860
IVPPADKYRTFVATF	75261774	694
IYECKGVTVKDVTIT	75315137	4120
IYKASPTLAFPAGVC	122238573	881
KDKWIALKESWGAIW	75221090	167
KDKWIELKESWGAIW	1171008	110
KDVTFRNITGTSSTP	75315137	1980
KEDFLRCLVKEIPPR	75113585	451
KEIYNYMEPYVSKNP	75113585	92.5
KEPLKECGGILQAYD	47606039	1060
KEVEEAWASACGGTG	75315137	5620
KFIPALEAAVKQAYA	75220050	3420
KFPELGMNPSHCNEM	122238573	6010
KFTVFEAAFNKAIKE	75220051	222
KGDEQKLRSAGELEL	1171008	1700
KGNFQRLAITKGKVD	75113585	1590
KGSNEKHLAVLVKYE	1171009	4710
KGSNPNYLALLVKFV	75221090	782
KGSNPNYLALLVKYV	1171008	357
KHLAVLVKYEGDTMA	1171009	1410
KIEIDQDHQEEICEV	47606039	144
KIPKKASEGAVDIIN	75113585	2290
KLIEDINVGFKAAVA	75220051	1020
KLLPVPPTVTIFKIS	122238573	775
KLRSAGELELQFRRV	1171008	311
KLRSAGEVEIQFRRV	75221090	243
KLVLDIKYTRPGDSL	75254192	3070
KNTIVIPKGDFLTGP	75315137	1630
KNVFDDVVPEKYTIG	1171009	1760
KQAYAATVATAPEVK	75220050	7000
KQQGIRYANPIAFFR	47606039	491
KSSKPLVGPFNFRFM	75254192	2170
KSTNGLRIKSYEDAK	75315137	10000
KTDCTKEVEEAWASA	75315137	4960
KTGQALVVGIYDEPM	3914432	122
KTGQALVVGIYDEPM	3914432	143
KTLEAAFTVSSKRNL	3004469	117
KTMAVCTNAKVTAKG	75315137	5520
KTVSEGAVDIINKWQ	122238573	7090
KVTAKGVSEANTCAA	75315137	8370
KYDAYVATLSEALRI	75261774	130
KYKTFEAAFTVSSKR	75261667	358
KYMVIQGEPGAVIRG	3914432	24.1
KYMVIQGEPGAVIRG	3914432	12.5
KYMVIQGEPGRVIRG	464471	60.4
KYMVIQGEPGRVIRG	464471	109
LAKYKANWIEIMRIK	75315137	158
LASSCQVAFSYFPPP	122238573	73.5
LCSDKQPCNGVTMND	75315137	2880
LDAAYSVAYKAAVGA	75220051	1310
LDEVYNAAYNAADHA	75261667	6710
LDGNLLSSNDLAKYK	75315137	657
LEAAVKQAYAATVAT	75220050	6450
LGHDGTVWAQSADFP	3914432	3260
LGQTIRNSRWSSPDN	122238573	770
LGTCQTLTPMMSSKF	75113585	5630
LHFSEALHIIAGTPE	75219992	287
LHFSEALRIIAGTPE	75261667	519
LIEKINAGFKAALAA	75220050	6760
LLAMAVLAALFAGAW	1171009	122
LLFCALASSCQVAFS	122238573	502
LLNAKFFHMNIYECK	75315137	245
LLNRNNSFKPFAEYK	122238573	1770
LMCEIEGHHLASAAI	3914432	7960
LMCEIEGHHLASAAI	3914432	397
LNFTGPCKGDSVTIK	75315137	8330
LNKMRAVWVDGKART	122238573	8090
LPADLMIRIIAQGPK	122238573	9880
LPVPPTVTVFKIPKK	75113585	4470
LQGPFNFRFLTEKGM	1171009	284
LQIIDKIDAAFKVAA	75220051	513
LQPETFAVVDLNKMR	122238573	595
LRIKSYEDAKSPLTA	75315137	9050
LSSNDLAKYKANWIE	75315137	8960
LSYRSLQPETFAVVD	122238573	13.6
LVAGPAGSYAADLGY	75220050	3970
LVKYEGDTMAEVELR	1171009	1030
LVLDFCDDALIEGIT	75315137	176
LVVGIYDEPMTPGQC	3914432	5320
LVVGIYDEPMTPGQC	3914432	6920
MAAHKFMVAMFLAVA	75261667	15.1
MANSRAFALVLLFCA	122238573	3340
MASSSSVLLVVALFA	75221090	67.9
MASSSSVLLVVVLFA	1171008	298
MAVHQYTVALFLAVA	75220050	17.6
MGDDHFWAVRGGGGE	122238573	689
MGKATTEEQKLIEDV	28374072	6400
MLLRKYGIAAENVID	122238573	8130
MSMASSSSSSLLAMA	1171009	4520
MSWQTYVDEHLMCEI	3914432	64.5
MSWQTYVDEHLMCEI	3914432	44.5
MVVERLGDYLVEQGM	3914432	154
MVVERLGDYLVEQGM	3914432	332
MYLGTCKTLTPLMSS	122238573	1990
NAGFKAALAAAAGVP	75220050	7020
NASHCNEMSWIQSIP	75113585	142
NCVLKKSTNGLRIKS	75315137	394
NDAIKASTGGAYESY	75220050	7170
NFRFLTEKGMKNVFD	1171009	3910
NMVVERLGDYLVEQG	3914432	54.4
NMVVERLGDYLVEQG	3914432	150
NPRQAYANYRDIDLG	122238573	5360
NRNNTFKPFAEYKSD	75113585	533
NSFKPFAEYKSDYVY	122238573	227
NVWEVKSSKPLVGPF	75254192	1210
NYLALLVKFVAGDGD	75221090	4640
NYNCKILPNTLVLDF	75315137	365
PAADKFKTFEAAFTS	75220051	567
PADKYKTLEAAFTVS	3004469	3180
PADKYRTFVATFGAA	75220050	32.5
PANDKFTVFEAAFNN	75261774	84
PCRAGFETNVSHNVQ	47606039	9840
PDNVKPIYIVTPTNA	75113585	9980
PDTTCSEIEEFRDRA	47606039	1050
PEEFAVVDLSKMRAV	75113585	1710
PFTVRYTTEGGTKGE	75221090	8040
PFTVRYTTEGGTKTE	1171008	7180
PGDSLAEVELRQHGS	75254192	2410
PGPNITATYGGKWLD	45823012	3770
PIIIDQKYCPNKICT	75315137	4480
PISVTAPPPQLPRPP	75261774	4190
PKGGAESSSKAALTS	75261774	7770
PLMSSKFPELGMNPS	122238573	47.2
PLSWSKEIYNYMEPY	75113585	624
PNITATYGDKWLDAK	1171008	359
PPPPQLGASPYKLGP	75261774	4390
PPTVTIFKISKTVSE	122238573	3000
PQVKYAVFEAALTKA	75220051	61.5
PRLLYAKSSPAYPSV	122238573	4220
PTIGVGGNFAGGGFG	122238573	7190
PTLAFPAGVCPTIGV	122238573	6390
PTPLAKEDFLRCLVK	75113585	9.87
PYGATISATPEWATP	75113585	8250
QAYAATVAAAPQVKY	75220051	5320
QDHQEEICEVVLAKS	47606039	4450
QFKPEEITGIMKDFD	3914432	1930
QFKPEEITGIMKDFD	3914432	7690
QFKPEEITGIMKDLD	3914429	2620
QFKPEEITGIMKDLD	3914429	6520
QGEPGAVIRGKKGAG	3914432	4420
QKLIEDINASFRAAM	75219992	263
QKLIEDVNASFRAAM	75261667	247
QLGELYYAIHKASPV	75113585	781
QLVPKLDEVYNAAYN	75261667	3780
QPCNGVTMNDVKIEY	75315137	1140
QPFPKTVWEQILNTW	122238573	266
QRMMAEIDTDGDGFI	14423846	8030
QVAFSYFPPPAAKED	122238573	339
RCLVKEIPPRLLYAK	75113585	493
RFDTNGDGKISLSEL	14423846	7140
RIDTPEVLKGPFTVR	75221090	3800
RIIAGTLEVHAVKPA	75220050	248
RKGVLFNIQYVNYWF	122238573	8.43
RNEVVNDVSTYASGK	122238573	2210
RNITGTSSTPEAVSL	75315137	5130
RNVFDEVIPTAFSIG	75254192	219
RTFVATFGAASNKAF	75220050	130
RVIAQGPTATFEAMY	75113585	5390
RVIRGKKGAGGITIK	464471	3440
RVPLTSNNGIKQQGI	47606039	1230
RVWEQIFSTWLLKPG	45108967	63.8
RVYCDPCRAGFETNV	47606039	5040
RYANPIAFFRKEPLK	47606039	398
SADEVQRMMAEIDTD	14423846	5920
SADFPQFKPEEITGI	3914432	788
SADFPQFKPEEITGI	3914432	1110
SDYVYEPFPKRVWEQ	45108967	35.7
SDYVYQPFPKTVWEQ	122238573	79.8
SFGIVVAWQVKLLPV	122238573	22.4
SGHAFGAMAKKGDEQ	1171008	3850
SGLVWGQKYFKGNFQ	75113585	1230
SHNVQGATVAVDCRP	47606039	5600
SKAALTSKLDAAYKL	75220050	981
SKGGMRNVFDEVIPT	75254192	2790
SKLKAEATTDGLGWY	47606039	1450
SKLTYENVKMEDVGY	75315137	12.2
SNKAFAEGLSGEPKG	75220050	9000
SPKARSERPAIVPPA	75261774	911
SPLTASKLTYENVKM	75315137	705
SSCEVALSYYPTPLA	75113585	167
SSKAATAKAPGLVPK	75220051	7760
SSSSSLLAMAVLAAL	1171009	2170
STGGAYDTYKCIPSL	75220051	637
STWLLKPGAGIMIFD	75113585	1070
SVAYKAAVGATPEAK	75220051	3150
SVLLVVALFAVFLGS	75221090	1410
SVLLVVVLFAVFLGS	1171008	3050
SVTIKLDGNLLSSND	75315137	2900
SWIQSIPFVHLGHRD	122238573	8.67
TAKAPGLVPKLDAAY	75220051	3970
TATYGGKWLDAKSTW	45823012	1810
TDDNEEPIAAYHFDL	75221090	7620
TDDNEEPIAPYHFDL	1171008	786
TEEQKLIEKINAGFK	75220050	8850
TFGAASNKAFAEGLS	75220050	100
TFHVEKGSNPNYLAL	1171008	935
TFTVEKGSNEKHLAV	1171009	5660
TKPEACSGEPVVVHI	1171008	4600
TLEVHAVKPAAEEVK	75220050	7160
TLTPMMSSKFPELGM	75113585	1270
TPEAKFDSFVASLTE	75220051	725
TPFPHRKGVLFNIQY	122238573	137
TPGQCNMVVERLGDY	3914432	844
TPGQCNMVVERLGDY	3914432	710
TSAVGAPTGATTAAA	75261774	4170
TSKLDAAYKLAYKTA	75220050	1780
TSSTPEAVSLLCSDK	75315137	7340
TVAAAPQVKYAVFEA	75220051	410
TVLAFPAGVCPTIGV	45108967	1850
TVTVFKIPKKASEGA	75113585	3170
TVWAQSADFPQFKPE	3914432	35.1
TVWAQSADFPQFKPE	3914432	187
TVWEQILNTWLVKPG	122238573	602
TYGDKWLDAKSTWYG	1171008	1210
VALFAVFLGSAHGIP	75221090	111
VATLSEALRIIAGTL	75261774	2040
VAWQVKLLPVPPTVT	122238573	233
VDCRPFNGGESKLKA	47606039	5800
VDIINRWQVVAPQLP	75113585	152
VDPTDYFRNEQSIPP	122238573	3530
VDSGAQLGELYYAIH	75113585	87.9
VFLGSAHGIPKVPPG	75221090	7780
VFLGSAYGIPKVPPG	1171008	143
VHRGAVPRRGPRGGP	75220051	5470
VIPAGELQVIEKVDA	75220050	8950
VKEIPPRLLYAKSSP	122238573	6750
VKIEYSGTNNKTMAV	75315137	4280
VKPLYIITPTNVSHI	122238573	1220
VLAALFAGAWCVPKV	1171009	361
VNYWFAPGAAAAPLS	122238573	1070
VPEKYTIGATYAPEE	1171009	1650
VPPADKYKTFEAAFT	75261667	2940
VRSGGHDYEGLSYRS	122238573	8400
VSEALRIIAGTLEVH	75220050	97.9
VSKAPQLVPKLDEVY	75261667	3500
VSTFSSGLVWGQKYF	75113585	198
VTMNDVKIEYSGTNN	75315137	141
VVAPQLPADLMIRII	122238573	5050
VVAVDIKEKGKDKWI	1171008	5160
VVDLSKMRAVWVDGK	75113585	7430
VVLFAVFLGSAYGIP	1171008	11.9
VWGQKYFKGNFERLA	122238573	7.63
WEQIFSTWLLKPGAG	75113585	64.2
WGAIWRIDTPEVLKG	75221090	3510
WKVRLLPVPPTVTVF	75113585	544
WSKDIYNYMEPYVSK	122238573	74.5
YANYRDIDLGRNEVV	122238573	6730
YASGKVWGQKYFKGN	122238573	3930
YDTYKCIPSLEAAVK	75220051	2030
YEAFVLHFSEALHII	75219992	2.63
YEAFVLHFSEALRII	75261667	0.446
YEDAKSPLTASKLTY	75315137	1000
YEGLSYRSLQPEEFA	75113585	312
YFKGNFERLAITKGK	122238573	281
YFPPPAAKEDFLGCL	122238573	138
YFRNEQSIPPLIKKY	122238573	4300
YFRNEQSIPPLIQKY	75113585	4130
YGIAAENVIDVKLVD	122238573	5910
YHFDLSGHAFGAMAK	1171008	3180
YHFDLSGIAFGSMAK	75221090	2820
YNYMEPYVSKNPRQA	122238573	3400
YRSLQPEEFAVVDLS	75113585	57.3
YTTEGGTKGEAKDVI	75221090	6040
YTVALFLAVALVAGP	75220050	4730
YTVFETALKKAITAM	75220050	2760
YVDEHLMCEIEGHHL	3914432	7090
YVDEHLMCEIEGHHL	3914432	2190
YVYEPFPKEVWEQIF	75113585	98.9
YWFAPGAGAAPLSWS	75113585	9360
YYAIHKASPVLAFPA	75113585	13.2
